# Supplementary material for: Current Progress and Future Directions in the Double Burden of Malnutrition among Women in South and Southeast Asian Countries
Source: Curr Dev Nutr. 2019 May 16;3(7):nzz026. doi: 10.1093/cdn/nzz026 (PMC6584112; doi:10.1093/cdn/nzz026)
Supplement: nzz026_Supplement_files [file nzz026_supplement_files.zip]

Archive with 2 entries (2 files):
- Supplimental figure.pdf
- Supplymentary tables.pdf
